# Supplementary material for: Landscape and Dynamics of the Transcriptional Regulatory Network During Natural Killer Cell Differentiation
Source: Genomics Proteomics Bioinformatics. 2020 Dec 30;18(5):501–15. doi: 10.1016/j.gpb.2020.12.003 (PMC8377244; doi:10.1016/j.gpb.2020.12.003)
Supplement: Supplementary Table S1 [file mmc9.xlsx]

## Sheet: Sheet1
Table S1 The sample sequencing quality
Sample	No. of total raw reads	Overall alignment rate	No. of final mapped reads	Percentage of final mapped reads (%)	chrM (%)	Percentage of blacklist reads (%)	Percentage of MAPQ filtered reads (%)	Percentage of duplicate reads (%)	TSS score
Day7R1	60629496	0.9051	12496918	20.61	56.74	0.08	8.73	4.44	15
Day7R2	150152848	0.8251	23645842	15.75	53.32	0.05	8.37	5.08	12
Day14R1	52316064	0.9165	11169534	21.35	55.95	0.11	10.6	3.76	14
Day14R2	74150544	0.884	12335498	16.64	55.33	0.1	11.76	4.68	11
Day19R1	63848840	0.8804	12094094	18.94	50.51	0.1	14.04	4.55	13
Day19R2	46479940	0.8535	11940686	25.69	35.52	0.18	15.08	9.06	6
Day21R1	65534326	0.8876	11396610	17.39	55.06	0.07	10.28	6.04	9
Day21R2	153433602	0.7094	5264664	3.43	48.64	0.03	8.13	10.75	6
Day24R1	73485592	0.6464	10713372	14.58	31.44	0.09	9.62	9	6
Day24R2	48860204	0.9143	12560816	25.71	45.06	0.15	15.63	5.03	8
Day26R1	136136356	0.7392	6844220	5.03	53.02	0.03	7.78	8.09	10
Day26R2	77219558	0.9194	10795614	13.98	60.56	0.07	10.01	7.4	8
Day28R1	82605344	0.7643	7979772	9.66	46.38	0.04	8.56	11.83	17
Day28R2	50864664	0.8884	11556896	22.72	49.12	0.1	11.48	5.52	14
Day35R1	40522424	0.9266	8390370	20.71	57.87	0.08	9.42	4.67	12
Day35R2	84641596	0.4949	10981860	12.97	26.92	0.03	5.15	4.44	17
Note: MAPQ, mapping quality; TSS score, transcription start site enrichment score; chrM (%),percentage of chromosomal genes; black list:Useless areas on chromatin.
