# Supplementary material for: Landscape and Dynamics of the Transcriptional Regulatory Network During Natural Killer Cell Differentiation
Source: Genomics Proteomics Bioinformatics. 2020 Dec 30;18(5):501–15. doi: 10.1016/j.gpb.2020.12.003 (PMC8377244; doi:10.1016/j.gpb.2020.12.003)
Supplement: Supplementary Table S2 [file mmc10.xlsx]

## Sheet: Sheet1
Table S4 Primer sequences for qRT-PCR and shRNA oligo sequences
Primer sequences for qRT-PCR			shRNA oligo sequences
Primer name	Sequence (5'–3')		shRNA name	Oligo sequence (5'–3')
EGR2-F	GGCTTTTCTGACACTCCAGGTA		shEGR2-F	CCGGCCCAGTAACTCTCAGTGGTTTCTCGAGAAACCACTGAGAGTTACTGGGTTTTTG
EGR2-R	TCCAACGACCTCTTCTCTCCA		shEGR2-R	AATTCAAAAACCCAGTAACTCTCAGTGGTTTCTCGAGAAACCACTGAGAGTTACTGGG
FOSL2-F	TCGGCCACGGGAAGTTTATT		shFOSL2-F	CCGGCACGGCCCAGTGTGCAAGATTCTCGAGAATCTTGCACACTGGGCCGTGTTTTTG
FOSL2-R	CTACCCGGAATTTCTGCTGGC		shFOSL2-R	AATTCAAAAACACGGCCCAGTGTGCAAGATTCTCGAGAATCTTGCACACTGGGCCGTG
ACTIN-F	TTGCCGACAGGATGCAGAA
ACTIN-R	GCCGATCCACACGGAGTACTT
